# Supplementary material for: Correction: Association between polymorphisms of heat-shock protein 70 genes and noise-induced hearing loss: A meta-analysis
Source: PLoS One. 2020 Nov 17;15(11):e0242648. doi: 10.1371/journal.pone.0242648 (PMC7671518; doi:10.1371/journal.pone.0242648)
Supplement: S2 File — (XLS) [file pone.0242648.s002.xls]

## Sheet: Sheet1
	the Hardy-Weinberg equilibrium
		Actual frequency	Estimated frequency	Gene frequency
	GG	46	48.4914	0.396552
	GC	58	53.0172	0.5
	CC	12	14.4914	0.103448
	N	116
	G	150		0.646552
	C	82		0.353448
	n	232
			χ2	1.02462
			P	0.311425
