# Supplementary material for: Correction: Association between polymorphisms of heat-shock protein 70 genes and noise-induced hearing loss: A meta-analysis
Source: PLoS One. 2020 Nov 17;15(11):e0242648. doi: 10.1371/journal.pone.0242648 (PMC7671518; doi:10.1371/journal.pone.0242648)
Supplement: S6 File — (XLSX) [file pone.0242648.s006.xlsx]

## Sheet: Sheet1
NO.	Reference Type	database	Author	Year	Title	Abstract
1	Journal Article	pubmed	Li, Y; Yu, S; Gu, G; Chen, G; Zheng, Y; Jiao, J; Zhou, W; Wu, H; Zhang, Z; Zhang, H; He, L; Yang, Q; Xu, X	2017	Polymorphisms of heat shock protein 70 genes (HSPA1A, HSPA1B and HSPA1L) and susceptibility of noise-induced hearing loss in a Chinese population: 热休克蛋白70基因的多态性(HSPA1A HSPA1B和HSPA1L)和易感性的噪音性听力丧失中国人口: A case-control study 一个病例对照研究	Noise-induced hearing loss (NIHL) is the second-most frequent form of sensorineural hearing loss. 噪音性听力丧失(NIHL)是第二常见的形式感音神经性听力损失。 When exposed to the same noise, some workers develop NIHL while others do not, suggesting that NIHL may be associated with genetic factors. 当暴露于相同的噪音,一些工人发展NIHL而其他人不这样做,表明NIHL可能与遗传因素有关。 To explore the relationship between single nucleotide polymorphisms (SNPs) in heat …
15	Journal Article	pubmed	Chang, N C; Ho, C K; Lin, H Y; Yu, M L; Chien, C Y; Ho, K Y	2011	Association of polymorphisms of heat shock protein 70 with susceptibility to noise-induced hearing loss in the Taiwanese population 热休克蛋白多态性协会70年台湾易受噪音性听力丧失的人口	Noise-induced hearing loss (NIHL) is the major cause of adult sensorineural hearing loss. 噪音性听力丧失(NIHL)是成人感音神经性听力损失的主要原因。 It is a complex disease caused by the interaction of environmental and genetic factors. 它是一种复杂的疾病造成的环境和遗传因素之间的交互。 Previous studies found that heat shock proteins (HSPs) were associated with the development of NIHL. 先前的研究发现,热休克蛋白(休克)与NIHL的发展有关。 Specifically, polymorphisms in th…
17	Journal Article	embase	Konings, A; Van Laer, L; Michel, S; Pawelczyk, M; Carlsson, P I; Bondeson, M L; Rajkowska, E; Dudarewicz, A; Vandevelde, A; Fransen, E; Huyghe, J; Borg, E; Sliwinska-Kowalska, M; Van Camp, G	2009	Variations in HSP70 genes associated with noise-induced hearing loss in two independent populations HSP70基因的变化与两个独立的人群的噪音性听力丧失	Noise-induced hearing loss (NIHL) is one of the most important occupational health hazards. 噪音性听力丧失(NIHL)是最重要的一个职业健康危害。 Millions of people worldwide are exposed daily to harmful levels of noise. 全世界数以百万计的人每天都接触到有害水平的噪音。 NIHL is a complex disease resulting from an interaction between genetic and environmental factors. NIHL是一种复杂的疾病导致的遗传和环境因素之间的相互作用。 Although the environmental risk factors have been…
22	Journal Article	embase	Yang, M; Tan, H; Yang, Q; Wang, F; Yao, H; Wei, Q; Tanguay, R M; Wu, T	2006	Association of hsp70 polymorphisms with risk of noise-induced hearing loss in Chinese automobile workers 协会hsp70多态性与中国汽车工人噪音性听力丧失的风险	Severe noise exposure can induce heat shock proteins (Hsps), and exposure to moderate noise has been reported to confer protection against noise-induced damage to hearing. 严重的噪声暴露会诱导热休克蛋白(休克),和温和的声音报道对噪音性听力损害提供保护。 Whether there is any association of genetic variation in both constitutive and inducible hsp70 genes with noise-induced hearing loss (NIHL) is presently unknown. 是否有任何关联的两本构和诱导hsp70基因遗传…
